# Supplementary material for: FSH-Induced Nuclear Exclusion of FOXO1 Mediated by PI3K/Akt Signaling Pathway in Granulosa Cells Is Associated with Follicle Selection and Growth of the Hen Ovary
Source: Cells. 2025 Nov 26;14(23):1864. doi: 10.3390/cells14231864 (PMC12691273; doi:10.3390/cells14231864)
Supplement: Supplementary file 1 [file cells-14-01864-s001.zip]

Archive with 1 entries (1 files):
- cells-3962413-supplementary.pdf
